# Supplementary material for: Chemical Constituents with Inhibitory Activity of NO Production from a Wild Edible Mushroom, Russula vinosa Lindbl, May Be Its Nutritional Ingredients
Source: Molecules. 2019 Apr 3;24(7):1305. doi: 10.3390/molecules24071305 (PMC6479787; doi:10.3390/molecules24071305)
Supplement: Supplementary file 1 [file molecules-24-01305-s001.zip]

Archive with 1 entries (1 files):
- molecules-474663-SI.pdf
